# Supplementary material for: Schistosomiasis and Soil Transmitted Helminthiasis Among School Age Children: Impact of 3–5 Annual Rounds of Mass Drug Administration in Ekiti State, Southwest Nigeria
Source: Trop Med Infect Dis. 2025 Mar 23;10(4):85. doi: 10.3390/tropicalmed10040085 (PMC12030984; doi:10.3390/tropicalmed10040085)
Supplement: Supplementary file 1 [file tropicalmed-10-00085-s001.zip]

Archive with 1 entries (1 files):
- tropicalmed-3472577-supplementary.pdf
